# Supplementary material for: Targeting FGFRs Using PD173074 as a Novel Therapeutic Strategy in Cholangiocarcinoma
Source: Cancers (Basel). 2023 Apr 28;15(9):2528. doi: 10.3390/cancers15092528 (PMC10177182; doi:10.3390/cancers15092528)
Supplement: Supplementary file 1 [file cancers-15-02528-s001.zip]

Archive with 3 entries (3 files):
- microarray_dataset.zip
- Supplementary Figures.pdf
- Supplementary Tables.xlsx
