# Supplementary material for: Targeting FGFRs Using PD173074 as a Novel Therapeutic Strategy in Cholangiocarcinoma
Source: Cancers (Basel). 2023 Apr 28;15(9):2528. doi: 10.3390/cancers15092528 (PMC10177182; doi:10.3390/cancers15092528)
Supplement: Supplementary file 1 [file cancers-15-02528-s001.zip › Supplementary Tables.xlsx]

## Sheet: Table S1.DEGs
Table S1. Statistically significant DEGs between High and Low FGFR expression groups
Gene	logFC	AveExpr	t	P.Value	adj.P.Val
PPP1R9B	4.09409	8.02962	33.213	1.30772e-146	9.26001e-144
FN1	3.61998	8.03388	32.0161	7.9914e-140	4.67462e-137
NID1	3.37888	7.91055	39.1627	1.85934e-179	8.33854e-176
FGFR1	3.37725	7.26642	40.9258	7.30603e-189	9.82954e-185
ATP13A5	3.29501	7.26687	20.9053	5.69222e-76	1.38487e-74
CXCL2	3.26443	8.758	23.3591	6.1146e-90	2.71504e-88
MYBPC3	3.22059	7.4232	21.3329	2.20047e-78	5.98083e-77
PNRC1	3.1063	7.43401	26.2792	8.46752e-107	7.44589e-105
TIMP3	3.10449	8.40732	24.1057	3.09421e-94	1.68541e-92
ADAM28	2.99089	7.59144	25.233	9.58959e-101	6.71971e-99
PRR13	2.97886	9.27796	20.1392	1.11763e-71	2.21779e-70
RPSA	2.97428	9.95229	16.9474	2.42053e-54	2.32116e-53
THBS2	2.9567	10.4449	19.981	8.50042e-71	1.62272e-69
SDC3	2.9426	7.28321	40.845	1.9545e-188	1.31479e-184
ZSWIM4	2.93668	8.35966	26.3332	4.12377e-107	3.77423e-105
SAMHD1	2.92314	7.24704	27.1769	5.38033e-112	6.46312e-110
RCC2	2.89993	10.0695	23.1018	1.83167e-88	7.5593e-87
BGN	2.87679	11.3806	19.737	1.92936e-69	3.52206e-68
TPCN1	2.8721	7.55649	30.3773	1.85625e-130	6.57212e-128
C1R	2.86204	9.06185	21.1625	2.01873e-77	5.25339e-76
SGPL1	2.86141	8.45322	33.915	1.44789e-150	1.29866e-147
ECE1	2.84472	7.37463	32.9631	3.38268e-145	2.27553e-142
APAF1	2.84343	7.34966	11.1582	9.50785e-27	3.12378e-26
SPON2	2.83255	7.74529	27.3496	5.38157e-113	7.16868e-111
MAB21L2	2.82686	7.49421	28.8435	1.24709e-121	2.84379e-119
CALCOCO1	2.8256	7.78141	26.3957	1.792e-107	1.67428e-105
ANXA11	2.82254	8.54297	29.638	3.29091e-126	9.62521e-124
DMXL2	2.82147	7.51187	34.5336	4.90808e-154	6.00302e-151
ATP1A1	2.81104	10.2016	21.0009	1.64746e-76	4.10462e-75
NEDD8	2.79652	9.96883	24.7268	8.08134e-98	5.20222e-96
PBX1	2.77656	7.4647	30.0243	1.97695e-128	6.48728e-126
RPL34	2.76916	8.59271	19.4901	4.48518e-68	7.80641e-67
CABIN1	2.76875	8.52062	29.6002	5.43101e-126	1.4912e-123
DUSP4	2.76241	7.75993	18.6662	1.4941e-63	2.15221e-62
GPX3	2.73611	9.56819	18.9411	4.70632e-65	7.30321e-64
PLAT	2.72004	8.8032	20.9132	5.1325e-76	1.25323e-74
VASP	2.71628	8.03228	18.5855	4.11041e-63	5.75457e-62
HSP90AA1	2.68938	10.3723	20.2981	1.44989e-72	2.99643e-71
INHBA	2.6871	7.27843	23.2955	1.41673e-89	6.10921e-88
CDV3	2.67854	8.66279	26.9848	6.95497e-111	7.92984e-109
NFE2L1	2.65464	9.27483	27.3858	3.32108e-113	4.55937e-111
CAMTA2	2.64943	7.72172	18.7231	7.31338e-64	1.07888e-62
STAT6	2.64622	8.76531	28.5707	4.68882e-120	9.14252e-118
SPTBN1	2.6407	8.65255	28.5773	4.29368e-120	8.49517e-118
FBLN5	2.63644	7.98815	23.8497	9.23075e-93	4.61675e-91
MGST1	2.62103	8.62974	15.5343	4.7109e-47	3.32705e-46
FADS2	2.6092	7.28424	30.6679	4.00466e-132	1.58467e-129
SRRM2	2.60194	10.6001	26.9023	2.08968e-110	2.34288e-108
RBM39	2.59498	7.74906	29.114	3.43629e-123	8.25569e-121
NUDC	2.58486	9.61463	20.2938	1.53055e-72	3.15345e-71
RBMX	2.58394	9.27765	25.4703	4.06911e-102	2.99157e-100
HLA-A	2.57868	10.5383	10.8372	1.98835e-25	6.20103e-25
UBE2Z	2.55474	8.48576	31.1575	6.31201e-135	2.92834e-132
DBN1	2.55017	8.46581	28.3011	1.69033e-118	3.03223e-116
TPT1	2.5377	12.0701	15.4522	1.22326e-46	8.52733e-46
NRSN2	2.53649	8.26913	20.6683	1.22316e-74	2.75652e-73
CALD1	2.53225	9.42013	21.8942	1.44368e-81	4.5918e-80
SLC39A13	2.5279	7.08507	18.6817	1.23024e-63	1.78551e-62
HIF1A	2.52758	8.12712	28.7889	2.57917e-121	5.59679e-119
UBE2E3	2.52064	7.67564	25.9212	1.0005e-104	8.15801e-103
BRD4	2.51909	7.84629	28.3487	8.9748e-119	1.65407e-116
NCOR1	2.5145	7.80856	34.5684	3.13629e-154	4.21956e-151
F2R	2.50926	9.78672	12.2313	2.3853e-31	9.23773e-31
ITIH2	2.49094	8.53805	15.6906	7.60362e-48	5.56881e-47
MMP2	2.48856	7.81223	18.6004	3.41241e-63	4.81748e-62
FBXL5	2.48534	7.51321	26.5769	1.59954e-108	1.61806e-106
EEF1A1	2.48236	11.8242	14.2242	1.41602e-40	7.79187e-40
AKAP2	2.47652	6.92854	34.3072	9.10018e-153	1.02028e-149
VEGFA	2.46482	8.00303	18.9654	3.46438e-65	5.43871e-64
PHC2	2.46165	7.84563	24.4705	2.43682e-96	1.45711e-94
SF1	2.45427	7.34765	23.4237	2.60159e-90	1.17063e-88
MNT	2.45104	8.47151	28.3874	5.36622e-119	1.00274e-116
NR2F1	2.4506	8.21486	27.1915	4.4252e-112	5.36366e-110
ANXA2	2.44669	9.55859	14.8557	1.16157e-43	7.21168e-43
VAMP2	2.43674	7.9935	23.8696	7.09555e-93	3.57541e-91
EPC1	2.43451	7.3969	37.3191	1.87448e-169	6.30481e-166
CNP	2.43007	7.00858	17.9524	1.09491e-59	1.30247e-58
OLFML2B	2.42522	7.98727	20.0125	5.68016e-71	1.09643e-69
UBE2D2	2.40777	7.41115	33.2655	6.60834e-147	5.22992e-144
ACTN1	2.40766	10.0913	15.7965	2.19991e-48	1.64889e-47
LCE1D	2.4019	7.13013	14.5267	4.80506e-42	2.79254e-41
FXR2	2.39633	7.58367	35.4193	5.63291e-159	1.08264e-155
MOCS2	2.39623	7.15373	25.5285	1.8749e-102	1.40921e-100
CCL5	2.388	8.68164	21.6463	3.69402e-80	1.09712e-78
MADD	2.3856	7.32019	30.7721	1.01231e-132	4.12716e-130
GLUL	2.38255	7.30896	20.5469	5.86574e-74	1.28113e-72
ATAD3B	2.37784	7.61631	21.6549	3.30212e-80	9.8507e-79
COL1A1	2.37557	11.0523	16.8927	4.68971e-54	4.45274e-53
MTUS1	2.35575	7.16384	34.585	2.53063e-154	3.78302e-151
ST5	2.3457	7.75725	30.8068	6.41015e-133	2.69507e-130
GRASP	2.33902	7.42104	20.8973	6.31421e-76	1.53342e-74
COX7C	2.33747	10.7647	12.8211	5.42077e-34	2.29199e-33
CD96	2.33705	7.33918	27.4196	2.11766e-113	2.93721e-111
POSTN	2.33409	8.05593	12.7579	1.05005e-33	4.39009e-33
HMGA1	2.33333	7.46917	17.0587	6.27941e-55	6.20288e-54
KHSRP	2.33229	8.80602	26.8027	7.8842e-110	8.55436e-108
GEM	2.32391	8.46095	17.4584	4.80175e-57	5.15996e-56
BNIP3L	2.31578	8.59827	13.1303	2.08047e-35	9.37084e-35
MAPKAPK2	2.30827	7.84894	18.1535	9.03602e-61	1.12984e-59
PDCD4	2.30451	9.08406	20.2807	1.81159e-72	3.72108e-71
PSAP	2.28975	10.9021	13.7772	1.95302e-38	9.89306e-38
NACA	2.28963	9.65252	11.4456	5.93559e-28	2.03355e-27
GLTSCR1	2.28433	7.77296	28.9773	2.11007e-122	4.89464e-120
SRPR	2.28362	8.43925	20.5786	3.89494e-74	8.63304e-73
LOXL4	2.2826	7.82994	22.3239	5.16252e-84	1.83263e-82
H1F0	2.27377	8.28746	15.1624	3.47801e-45	2.28371e-44
HSPG2	2.27108	8.12048	13.7677	2.16801e-38	1.09573e-37
EIF2S2	2.26614	7.49514	17.4306	6.74552e-57	7.23141e-56
AKT1	2.2634	8.87918	24.2928	2.58117e-95	1.45301e-93
SUMO2	2.26327	9.62249	17.0592	6.23849e-55	6.16698e-54
AKT2	2.26313	7.24505	23.1821	6.34119e-89	2.65777e-87
IRGQ	2.25447	6.97035	23.4826	1.19419e-90	5.5212e-89
ZC3H14	2.25309	7.23579	28.2311	4.29202e-118	7.49934e-116
ZNF692	2.24977	7.91282	26.023	2.57553e-105	2.15225e-103
OTUB1	2.2488	7.29819	29.3686	1.17149e-124	3.04212e-122
DDX3X	2.23777	8.84394	20.6328	1.9345e-74	4.32337e-73
PIGR	2.23658	8.72019	14.0338	1.16655e-39	6.17906e-39
BTF3	2.23381	9.21611	17.962	9.72445e-60	1.15884e-58
HSPB6	2.23031	8.29543	19.5164	3.20988e-68	5.60126e-67
POLR2K	2.22728	6.99357	22.2012	2.58423e-83	8.71385e-82
SMARCD1	2.22071	7.53381	27.0315	3.73613e-111	4.29623e-109
EDNRA	2.21978	7.91327	21.5907	7.63339e-80	2.22776e-78
NEK7	2.2148	6.75613	29.1841	1.35386e-123	3.31178e-121
CALU	2.20711	9.04817	18.6676	1.46942e-63	2.11893e-62
GPR137	2.19343	8.92278	13.2505	5.78225e-36	2.66328e-35
EPB41L2	2.1926	7.62691	13.5199	3.1998e-37	1.54912e-36
PRICKLE1	2.18831	8.53662	21.0302	1.12522e-76	2.81389e-75
BRWD3	2.18719	7.08963	20.3171	1.13453e-72	2.35555e-71
DCTN1	2.18551	7.98193	31.2676	1.48099e-135	7.37972e-133
GLI2	2.1855	6.88388	25.5576	1.27173e-102	9.66662e-101
FAHD2A	2.18392	7.41143	30.6277	6.8068e-132	2.61653e-129
TMEM50A	2.1754	7.79945	14.4585	1.03386e-41	5.91642e-41
SPSB1	2.171	8.09461	20.1967	5.33868e-72	1.07364e-70
PRPF4B	2.15997	7.02725	33.2448	8.64097e-147	6.45865e-144
ACTG1	2.15988	10.9311	14.6591	1.07944e-42	6.45744e-42
CTNNB1	2.15598	7.73934	23.0647	2.99093e-88	1.2231e-86
HYOU1	2.15509	8.03606	24.4614	2.75026e-96	1.63128e-94
EGR1	2.15473	9.9762	21.4038	8.73052e-79	2.41688e-77
SRC	2.15144	8.76958	14.3808	2.46873e-41	1.39264e-40
TEAD3	2.14764	7.51067	18.1729	7.10226e-61	8.97218e-60
NR4A1	2.13797	6.90856	23.228	3.46088e-89	1.46886e-87
FGD2	2.13718	7.06375	21.4692	3.72607e-79	1.05095e-77
LSR	2.13428	8.14168	19.2104	1.56296e-66	2.57697e-65
SUPT7L	2.13188	6.86743	27.865	5.61459e-116	8.8869e-114
OSMR	2.13085	7.12467	26.3799	2.21055e-107	2.05108e-105
FAM118A	2.12903	7.32964	26.4293	1.14538e-107	1.09291e-105
LST1	2.12841	7.82892	16.6749	6.47619e-53	5.81646e-52
BOC	2.12681	7.08784	21.4318	6.06383e-79	1.69964e-77
PEA15	2.12612	9.69859	16.6437	9.42319e-53	8.4183e-52
SFMBT2	2.12517	6.91153	33.6607	3.90247e-149	3.28149e-146
KCNH3	2.12492	7.03166	21.6388	4.07107e-80	1.20114e-78
LSP1	2.12116	7.41646	23.5805	3.26764e-91	1.55897e-89
CDK10	2.11989	8.15436	24.4057	5.76712e-96	3.38824e-94
CD24	2.11888	9.29368	16.831	9.87498e-54	9.23266e-53
CRIM1	2.11635	7.21723	26.6943	3.343e-109	3.54147e-107
SF3B5	2.11162	9.09368	14.111	4.96845e-40	2.67382e-39
PDIA3	2.11107	6.80319	16.4254	1.28571e-51	1.09828e-50
SLC25A26	2.10295	7.21833	22.2943	7.61727e-84	2.65499e-82
FAM111B	2.10176	6.62346	26.4785	5.94015e-108	5.83349e-106
PILRB	2.09605	8.12599	27.3732	3.93103e-113	5.34223e-111
MDM2	2.09274	6.8368	27.7589	2.30462e-115	3.52345e-113
TEP1	2.09209	6.86579	21.7331	1.18772e-80	3.59901e-79
DOPEY1	2.08565	7.26775	29.3098	2.55611e-124	6.48865e-122
HDLBP	2.0804	7.27107	19.3917	1.56807e-67	2.66374e-66
NOTCH2	2.07934	6.81537	24.1451	1.83448e-94	1.00716e-92
APOL1	2.07818	7.17523	19.2467	9.87497e-67	1.64022e-65
SLC30A6	2.07794	7.83174	17.9146	1.74829e-59	2.06329e-58
DGKD	2.07686	7.16856	33.979	6.31866e-151	6.53933e-148
GYPC	2.07565	8.02002	22.3598	3.2194e-84	1.15196e-82
RAB11B	2.07053	7.07269	28.6069	2.89781e-120	5.81898e-118
PFKFB3	2.06976	8.09585	20.7504	4.22726e-75	9.82271e-74
DND1	2.06827	6.56831	20.0895	2.11506e-71	4.13605e-70
APP	2.06524	9.30412	22.038	2.19811e-82	7.19547e-81
MBD2	2.06423	6.72624	20.1149	1.5261e-71	3.00178e-70
SUSD2	2.05497	8.0835	14.5481	3.77794e-42	2.20514e-41
TBL1X	2.0538	8.14737	16.7724	2.00248e-53	1.84657e-52
TOP3A	2.05332	7.16586	20.6783	1.07482e-74	2.43855e-73
SDCCAG8	2.05057	7.03786	28.0488	4.85897e-117	8.17158e-115
CD53	2.04427	7.80179	13.4887	4.4815e-37	2.15644e-36
EFNA5	2.03995	6.70246	28.5455	6.55215e-120	1.25932e-117
RPS26	2.03713	8.16816	13.3771	1.49012e-36	7.02454e-36
ZBTB16	2.03658	6.95317	24.3761	8.54783e-96	4.93573e-94
GLTSCR2	2.03309	10.8027	14.6361	1.39994e-42	8.31189e-42
PTPN6	2.03224	7.51254	15.9833	2.44321e-49	1.90556e-48
TRAF6	2.02842	6.80716	34.8583	7.5137e-156	1.26362e-152
RPL10A	2.02725	10.5426	13.3041	3.25887e-36	1.51712e-35
WNK2	2.0252	7.47744	21.0321	1.09781e-76	2.75045e-75
PPM1L	2.02431	6.41132	33.9489	9.32865e-151	8.96483e-148
ADAMTSL4	2.02393	7.19206	21.1182	3.59005e-77	9.27075e-76
ELN	2.01616	6.99075	22.8943	2.83348e-87	1.10819e-85
HAND2	2.01523	6.6806	24.095	3.5673e-94	1.93526e-92
RPL4	2.01317	10.2617	12.4852	1.7753e-32	7.11496e-32
CDC42	2.01023	8.17041	20.1441	1.04928e-71	2.09141e-70
YWHAZ	2.00653	9.85941	14.4536	1.09174e-41	6.23969e-41
KSR1	2.00364	6.6412	21.6438	3.81688e-80	1.12862e-78
MMP19	2.00191	6.78946	25.5664	1.13138e-102	8.6486e-101
PIAS1	2.00184	8.13533	24.8153	2.49073e-98	1.64266e-96
TMTC2	-2.00021	6.09705	-21.7876	5.82484e-81	1.78513e-79
CLEC1B	-2.00192	6.24034	-17.1201	2.97801e-55	2.98778e-54
RFK	-2.00221	6.4087	-15.1286	5.12973e-45	3.34053e-44
TCN1	-2.00281	7.28559	-14.4969	6.72016e-42	3.88206e-41
ZNF43	-2.00454	6.29837	-12.5218	1.21689e-32	4.90473e-32
ZDHHC6	-2.00632	6.89039	-19.92	1.85824e-70	3.52123e-69
RPS6KA5	-2.00714	6.22079	-19.1167	5.11831e-66	8.30661e-65
PPP2R2A	-2.00811	7.65219	-19.0043	2.11927e-65	3.36235e-64
CTSK	-2.01102	7.76927	-19.3535	2.54714e-67	4.29978e-66
NR0B2	-2.01759	7.16683	-14.7304	4.81771e-43	2.91314e-42
PTRF	-2.02113	8.9114	-17.6389	5.23719e-58	5.78974e-57
RABEP1	-2.02439	7.40561	-19.6859	3.69994e-69	6.69073e-68
MPDU1	-2.02507	7.22092	-21.4138	7.66936e-79	2.13189e-77
ZP2	-2.03284	6.05136	-15.1261	5.27695e-45	3.43474e-44
UBE2E2	-2.03492	7.68554	-16.651	8.62403e-53	7.71974e-52
IRS2	-2.03892	7.42621	-17.4102	8.66067e-57	9.24034e-56
COLEC10	-2.04761	6.30144	-14.6052	1.98558e-42	1.17115e-41
NSUN2	-2.04972	7.96258	-18.8001	2.77741e-64	4.17045e-63
TAL1	-2.05087	6.02635	-17.8887	2.40774e-59	2.81439e-58
TMPRSS12	-2.05332	5.9693	-17.1862	1.33399e-55	1.35863e-54
PIPOX	-2.05413	6.64966	-14.7165	5.6403e-43	3.39985e-42
SPINT2	-2.05839	8.11306	-10.9274	8.51614e-26	2.69464e-25
ATP2B3	-2.06927	6.04574	-16.8887	4.92105e-54	4.66581e-53
KTI12	-2.07233	6.7561	-22.2275	1.83042e-83	6.29834e-82
ANKRD12	-2.08489	6.96234	-23.8037	1.69842e-92	8.43195e-91
NCK1	-2.08844	6.66195	-15.06	1.12669e-44	7.26328e-44
SLC27A2	-2.09205	6.66641	-17.028	9.1124e-55	8.91624e-54
ANKRD33	-2.09351	6.86165	-14.9791	2.84405e-44	1.79642e-43
MR1	-2.09634	7.89947	-13.6876	5.19086e-38	2.58563e-37
CDC123	-2.09677	8.06078	-14.7962	2.2859e-43	1.40176e-42
RANBP10	-2.09927	7.03938	-17.0684	5.58103e-55	5.5405e-54
CIT	-2.10069	6.30101	-16.7301	3.33236e-53	3.03545e-52
KLHL15	-2.10186	6.23516	-14.5389	4.19095e-42	2.44302e-41
GOLGA1	-2.1026	6.55755	-21.1779	1.65283e-77	4.32629e-76
COX8A	-2.10453	8.70295	-13.4571	6.30319e-37	3.02113e-36
SLC27A6	-2.10463	6.01326	-17.067	5.68063e-55	5.62793e-54
ACP5	-2.10597	7.4026	-19.8371	5.36357e-70	9.93959e-69
DDX21	-2.10784	7.30161	-19.865	3.75369e-70	7.00447e-69
PLA2G4C	-2.10874	7.053	-19.0457	1.25578e-65	2.00181e-64
MRPL50	-2.11567	6.91154	-18.3277	1.03231e-61	1.34973e-60
SELT	-2.11884	6.94883	-19.4336	9.20519e-68	1.57766e-66
HSD11B1	-2.12308	6.78172	-17.0251	9.43934e-55	9.22942e-54
ZNF354B	-2.13123	6.40877	-15.045	1.33799e-44	8.5925e-44
WFDC11	-2.13989	6.06396	-15.818	1.70982e-48	1.28873e-47
MATN2	-2.14075	6.95948	-17.3337	2.20601e-56	2.32965e-55
SUCLG2	-2.14265	7.52434	-19.8926	2.63784e-70	4.97051e-69
NGRN	-2.1441	8.43181	-16.0715	8.62589e-50	6.84677e-49
TEX10	-2.14685	6.64247	-22.1395	5.80288e-83	1.9277e-81
TSFM	-2.14923	7.52314	-20.9651	2.62117e-76	6.47069e-75
PCBP1	-2.15147	7.73996	-10.4822	5.3325e-24	1.58339e-23
BOLA1	-2.15286	6.509	-18.9703	3.25301e-65	5.11882e-64
TMEM155	-2.15871	5.99807	-17.2063	1.04401e-55	1.07222e-54
HIST2H2BE	-2.16002	6.76865	-15.3413	4.42134e-46	3.01036e-45
NAP1L5	-2.1626	6.88603	-17.2742	4.56572e-56	4.76919e-55
MSLN	-2.16286	7.59697	-12.0727	1.18875e-30	4.4913e-30
TPST1	-2.16305	6.67042	-18.8257	2.01272e-64	3.04602e-63
NIF3L1	-2.16519	7.89015	-20.8754	8.38624e-76	2.01479e-74
OR10AD1	-2.17141	6.06218	-16.9105	3.77884e-54	3.60315e-53
TMOD4	-2.17325	6.32411	-16.0739	8.38565e-50	6.66001e-49
SLC27A3	-2.17394	7.49653	-19.4037	1.34576e-67	2.30062e-66
WASF1	-2.17999	6.13147	-15.2578	1.1592e-45	7.77848e-45
CCDC51	-2.18	6.58322	-22.9981	7.20172e-88	2.90967e-86
TPD52L1	-2.18236	7.19865	-15.927	4.74885e-49	3.65719e-48
DBI	-2.18633	8.73504	-16.8584	7.09895e-54	6.68365e-53
FBXO9	-2.19814	6.83739	-13.0091	7.5079e-35	3.30318e-34
ARL6IP6	-2.20146	6.42531	-19.7298	2.11282e-69	3.85175e-68
TK1	-2.21152	7.86944	-17.5089	2.58613e-57	2.79918e-56
HLA-DRB5	-2.21248	6.77237	-13.0483	4.96311e-35	2.20448e-34
PPP4R1	-2.21441	8.05246	-26.3269	4.4854e-107	4.07747e-105
DCHS2	-2.21467	6.10264	-16.3027	5.55623e-51	4.65175e-50
SPAG6	-2.22657	6.07571	-16.0815	7.66698e-50	6.10726e-49
COX7B2	-2.23148	5.99851	-14.4315	1.39894e-41	7.95829e-41
ADAL	-2.23748	6.35366	-18.362	6.73131e-62	8.88744e-61
SGPP1	-2.24684	6.55614	-15.6921	7.47008e-48	5.47399e-47
NUDT2	-2.25236	7.17756	-22.5484	2.69888e-85	9.97547e-84
L3MBTL3	-2.26439	6.46245	-18.4438	2.42233e-62	3.26226e-61
NCBP2	-2.27289	7.70701	-24.9617	3.55018e-99	2.40021e-97
EXOC2	-2.28062	7.05062	-16.7604	2.3135e-53	2.12318e-52
YIPF4	-2.2813	6.80254	-20.2434	2.92884e-72	5.9255e-71
SPATS2	-2.28881	7.06026	-18.9949	2.38454e-65	3.76987e-64
IER5L	-2.28914	7.64137	-17.9408	1.2644e-59	1.50011e-58
FLI1	-2.29236	6.41986	-21.4283	6.35006e-79	1.77617e-77
TEX12	-2.29394	6.05192	-17.0765	5.05665e-55	5.02453e-54
RHEB	-2.31565	8.0702	-21.6936	1.99077e-80	5.95197e-79
MRPL15	-2.3226	7.52332	-18.1078	1.59415e-60	1.97311e-59
HRG	-2.32402	6.83029	-14.1745	2.46026e-40	1.34172e-39
SLC28A3	-2.3327	6.47823	-14.4608	1.00719e-41	5.77117e-41
CDKN3	-2.33695	6.61648	-20.8768	8.23428e-76	1.98182e-74
PPP2CA	-2.34343	7.85095	-15.406	2.08937e-46	1.44008e-45
ZNF570	-2.34767	6.26086	-17.1864	1.3293e-55	1.35488e-54
PGD	-2.35454	8.1584	-22.4984	5.21072e-85	1.92069e-83
NXT2	-2.35957	7.15599	-18.6006	3.40216e-63	4.80805e-62
PREP	-2.37008	6.89759	-25.6991	1.93042e-103	1.50126e-101
CNTN1	-2.37189	6.29171	-14.5689	2.9881e-42	1.74943e-41
PARP9	-2.38166	6.94718	-22.4923	5.64223e-85	2.07406e-83
B3GALNT1	-2.39531	6.40823	-21.2273	8.68853e-78	2.31019e-76
SPCS2	-2.39868	7.69445	-19.6328	7.28967e-69	1.31292e-67
PAN3	-2.39959	7.41294	-21.2205	9.49453e-78	2.50962e-76
TRIP11	-2.40538	7.11633	-23.9737	1.7835e-93	9.32936e-92
NFU1	-2.40654	7.3924	-20.7456	4.49988e-75	1.04202e-73
CHST5	-2.42968	6.2727	-17.0096	1.13921e-54	1.11226e-53
APOF	-2.43322	6.63754	-14.388	2.27866e-41	1.28757e-40
POLR3GL	-2.43622	7.52146	-19.1107	5.52662e-66	8.92618e-65
ARMCX2	-2.43694	6.77167	-20.4781	1.42505e-73	3.05784e-72
FAM96A	-2.43781	8.28239	-22.3581	3.29489e-84	1.17585e-82
CA12	-2.44203	7.26607	-18.0517	3.19784e-60	3.89708e-59
ADA	-2.44271	7.27118	-18.0474	3.37119e-60	4.10462e-59
EIF2B1	-2.44588	7.87102	-16.1861	2.21905e-50	1.8094e-49
HSF2	-2.44805	6.45346	-20.3155	1.1581e-72	2.40079e-71
GBP4	-2.45373	6.79553	-22.2986	7.19504e-84	2.51434e-82
FBXO43	-2.4575	6.33249	-17.0204	9.9881e-55	9.75889e-54
PDK4	-2.45761	7.19455	-21.7749	6.87534e-81	2.09752e-79
CENPQ	-2.46151	6.38263	-19.3988	1.43205e-67	2.44192e-66
ZNFX1	-2.46251	7.24778	-23.4054	3.31577e-90	1.48207e-88
SLC35E3	-2.47497	7.79486	-17.9777	8.00422e-60	9.59793e-59
CDKN1B	-2.47536	7.69204	-17.3598	1.60421e-56	1.69812e-55
WDR61	-2.48244	7.73383	-22.469	7.66762e-85	2.79567e-83
PRPF4	-2.49597	7.38356	-23.8975	4.90098e-93	2.50714e-91
HN1	-2.49607	7.52853	-25.9948	3.75247e-105	3.0784e-103
PCID2	-2.50235	7.55884	-20.5611	4.88646e-74	1.07422e-72
ARMCX6	-2.51693	7.3159	-16.3882	2.00457e-51	1.70262e-50
PARP1	-2.52946	7.70931	-19.2865	5.95933e-67	9.9475e-66
BUB1	-2.53476	6.24981	-17.8869	2.4604e-59	2.87096e-58
PDIA4	-2.53724	8.0448	-20.5595	4.9844e-74	1.09397e-72
RRAGD	-2.54576	6.90688	-23.9082	4.25019e-93	2.18252e-91
ANXA7	-2.54994	7.22638	-21.6251	4.86828e-80	1.42697e-78
SSBP1	-2.55786	8.06531	-19.0663	9.68151e-66	1.54881e-64
CRELD2	-2.56202	7.72236	-21.9994	3.64292e-82	1.18386e-80
ZNF549	-2.56353	7.149	-14.3899	2.23019e-41	1.26071e-40
FAM63B	-2.5767	6.79345	-20.5342	6.91377e-74	1.50271e-72
ZNF615	-2.58127	6.67079	-20.6942	8.74576e-75	1.99433e-73
CMTM7	-2.59073	7.83764	-27.7616	2.22365e-115	3.43874e-113
ADSL	-2.59414	7.53494	-19.5973	1.14654e-68	2.04854e-67
IFNGR2	-2.60074	8.22697	-16.267	8.49117e-51	7.03016e-50
CKMT1A	-2.60561	6.44444	-13.2021	9.68442e-36	4.42876e-35
NEK2	-2.60708	6.5133	-17.782	8.99528e-59	1.02736e-57
NDC80	-2.61872	6.56498	-20.9717	2.40371e-76	5.94475e-75
LMOD3	-2.65646	7.10938	-18.0409	3.65617e-60	4.43954e-59
CCL20	-2.66258	7.85847	-18.6771	1.30385e-63	1.88624e-62
NIP7	-2.67091	7.24098	-23.5408	5.52857e-91	2.60075e-89
TRDN	-2.67635	6.33071	-18.6862	1.16226e-63	1.69049e-62
FBXW9	-2.68941	6.87491	-21.0941	4.913e-77	1.25426e-75
CLEC2D	-2.69006	8.09754	-20.8088	1.98618e-75	4.67987e-74
SNRPG	-2.71828	9.18118	-18.1607	8.26145e-61	1.03684e-59
HPR	-2.7189	6.90051	-17.9278	1.48342e-59	1.75377e-58
UAP1	-2.72262	7.11926	-24.4039	5.9072e-96	3.45546e-94
FRRS1	-2.73818	6.55706	-17.0679	5.61944e-55	5.5714e-54
ARL8B	-2.74173	7.58505	-25.3723	1.50071e-101	1.07396e-99
TGFBR3	-2.78016	8.02115	-19.0195	1.74921e-65	2.78178e-64
HOMER1	-2.80567	6.187	-19.1156	5.19244e-66	8.41676e-65
HACE1	-2.80944	6.77255	-20.6358	1.86165e-74	4.16749e-73
ZFP36	-2.81461	9.59877	-15.7414	4.19744e-48	3.10971e-47
AP3B1	-2.83426	7.85258	-22.3105	6.15417e-84	2.16183e-82
ZNF14	-2.8393	7.19456	-12.7749	8.79176e-34	3.68947e-33
SLC16A14	-2.84497	6.34885	-20.097	1.91972e-71	3.765e-70
LPIN1	-2.85704	7.83555	-26.4598	7.62561e-108	7.32822e-106
DDI1	-2.8647	6.27695	-18.5459	6.75283e-63	9.33737e-62
NUPL2	-2.92429	7.72828	-21.3699	1.35845e-78	3.73753e-77
TMED5	-2.93962	8.06477	-25.5998	7.24467e-103	5.5697e-101
FANCM	-2.95582	6.2276	-18.0903	1.98058e-60	2.44018e-59
SLC17A5	-2.96692	7.38148	-17.8891	2.39626e-59	2.80342e-58
ATF5	-2.98208	8.06629	-27.6791	6.67026e-115	1.00833e-112
RPS5	-3.0113	9.16517	-17.1329	2.54872e-55	2.56665e-54
ALG10B	-3.04053	6.37573	-18.6168	2.77853e-63	3.9558e-62
LACTB2	-3.17051	7.10075	-21.6478	3.62243e-80	1.07823e-78
ST6GALNAC1	-3.2154	6.72719	-15.5493	3.95543e-47	2.80529e-46
CD9	-3.30466	8.33624	-27.3332	6.69614e-113	8.74659e-111
TFRC	-3.32212	8.13548	-20.9213	4.6235e-76	1.13099e-74
ATP6V1A	-3.38316	8.2127	-23.324	9.72903e-90	4.23607e-88
STARD10	-3.58433	7.96386	-23.7381	4.05041e-92	1.99612e-90
UBL5	-3.5994	8.43652	-24.7624	5.033e-98	3.27121e-96
COMMD6	-3.88708	8.21361	-25.8183	3.94455e-104	3.12176e-102
MT1A	-4.37083	8.44193	-24.5238	1.20112e-96	7.34542e-95
